# Supplementary material for: A new anthropometric model for body composition estimation: Comparison with a bioelectrical impedance consumer device
Source: PLoS One. 2022 Sep 1;17(9):e0271880. doi: 10.1371/journal.pone.0271880 (PMC9436137; doi:10.1371/journal.pone.0271880)
Supplement: S1 Data — (XLSX) [file pone.0271880.s001.xlsx]

## Sheet: Supl, Mat, DBA-BIA, m
		N. Dahlmann, PONE-D-21-28910
				Material: DBA-BIA, men
		Nr.	Sex	Date	Age	Height	Weight	HC	AC	BMI	AC/Ht	DBA	BIA
			m/w	d.m.y	year	cm	kg	cm	cm	kg/m²	cm/cm	Fat%	Fat%
		1	m	2019-03-13	57	176	102	21.8	114	32.9287	0.647727	33.4305	35
		2	m	2019-12-17	30	165	118	23	124	43.3425	0.751515	40.7699	41.5
		3	m	2019-10-29	40	186	126	22.6	120	36.4204	0.645161	38.0326	40
		4	m	2019-01-02	52	183	144	23.8	145	42.9992	0.79235	42.2804	44
		5	m	2020-01-29	53	170	110	23.2	120	38.0623	0.705882	36.6074	34.7
		6	m	2020-01-07	49	180	138	23.1	135	42.5926	0.75	42.1806	41.4
		7	m	2020-06-30	50	182	148	24	144	44.6806	0.791209	43.2117	42.7
		8	m	2020-06-04	37	180	133	23	142	41.0494	0.788889	41.0403	42
		9	m	2020-06-22	48	190	130	24.8	128	36.0111	0.673684	36.0861	32
		10	m	2021-01-06	53	176	126.9	20.5	138	40.9672	0.784091	42.8611	40.5
		11	m	2021-12-14	36	180	108.7	22	109	33.5494	0.605556	34.5355	34.3
		12	m	2021-01-25	30	180	110	21.5	116	33.9506	0.644444	35.6353	34.8
		13	m	2021-02-05	31	175.5	105	22.2	116.3	34.0906	0.662678	34.296	36.6
		14	m	2021-02-11	42	187.4	128.2	21.9	137.5	36.5047	0.733725	38.9983	39.4
		15	m	2021-02-25	48	177.8	96.2	20.6	104.2	30.4307	0.586052	29.917	29.2
		16	m	2021-01-29	53	174.3	115.7	21.5	133.2	38.0837	0.7642	39.1429	36.5
		17	m	2021-03-08	47	183.2	103.6	19.2	114.8	30.868	0.626638	34.9811	31.3
		18	m	2021-03-08	60	177.5	126.5	21.4	125.2	40.1508	0.705352	41.4973	44.8
		19	m	2021-03-10	48	186.9	109.3	21.9	109.5	31.2897	0.585875	30.8126	28.5
		20	m	2021-03-16	18	179.1	122	20.1	119.5	38.0337	0.667225	41.1691	37.8
		21	m	2021-03-15	46	176.9	106.5	22.2	113.3	34.0325	0.640475	34.4509	30.6
		22	m	2021-03-25	46	153.2	75	19.3	102.6	31.9554	0.669713	32.2877	34.8
		23	m	2021-03-26	60	176.3	95.7	19.4	119.4	30.7898	0.677255	33.7128	33.5
		24	m	2021-03-26	60	169.2	101.2	20	120.5	35.3492	0.712175	37.4527	35.1
		25	m	2021-03-31	60	184	124.4	21.3	132.4	36.7439	0.719565	39.3684	40.7
		26	m	2021-03-16	47	169.3	109.6	21.4	132.2	38.2381	0.780862	38.7129	36.9
		27	m	2021-04-06	35	171.5	103.7	20.5	116.5	35.2574	0.6793	37.0523	39.3
		28	m	2021-04-09	42	178	98.5	20.4	100.9	31.0882	0.566854	28.9016	28.9
		29	m	2021-04-13	18	184.3	112.1	19.3	104.3	33.0031	0.565925	32.2193	32.2
		30	m	2021-04-14	60	176.3	95.7	19.4	119.4	30.7898	0.677255	33.7128	33.5
		31	m	2021-04-28	36	187.5	113.8	21.5	105.5	32.3698	0.562667	29.7533	26.2
		32	m	2021-09-28	32	175	121.6	20.5	126.5	39.7061	0.722857	41.7221	36.7
		33	m	2021-04-27	49	192.7	107.8	20.1	110.6	29.0306	0.573949	29.3665	28.1
		34	m	2021-05-10	65	180.3	125.7	21.2	138.3	38.6673	0.767055	40.7728	35.9
		35	m	2020-07-07	34	181	132	25.1	126.7	40.2918	0.7	38.5635	35.5
		36	m	2021-02-08	40	191.5	131.1	23	128.5	35.7491	0.671018	37.7558	43.5
		37	m	2021-01-11	19	185	117.5	22.5	119	34.3316	0.643243	35.7351	37.4
