# Supplementary material for: A new anthropometric model for body composition estimation: Comparison with a bioelectrical impedance consumer device
Source: PLoS One. 2022 Sep 1;17(9):e0271880. doi: 10.1371/journal.pone.0271880 (PMC9436137; doi:10.1371/journal.pone.0271880)
Supplement: S2 Data — (XLSX) [file pone.0271880.s002.xlsx]

## Sheet: ANOVA
		Anova: Einfaktorielle Varianzanalyse
		Excel
		Lit.: J. Schmuller, Statistik für Excel, S. 285
		ZUSAMMENFASSUNG
		Women	Anzahl	Summe	Mittelwert	Varianz
		Ref-W	66	4008.28	60.7315	18.53
		MLI-Ws	66	3940.32	59.7018	29.1065
		MLI-Wa	66	3828.64	58.0097	15.8265
		ANOVA
		Untersch.	(SS)	(df)	(MS)	(F)	P-Wert	kr F-Wert
		zw. den Gruppen	249.312	2	124.656	5.8927	0.00327482	3.04223
		Innerh. der Gruppen	4125.1	195	21.1543
		Lit.: L. Sachs, S. 388
				Ref-W	MLI-Ws	MLI-Wa	ges.				SS	df	MS
		Women	Anzahl	56	56	56	168	80.64	2.24	109.76	192.64	:(3-1)	96.3
			Mittelwert	60.7	59.7	58.1	59.5						/
			Varianz
			SD	4.5	5.6	4.2		1113.75	1724.8	970.2	3808.75	:(168-3)	23.1
		Ho verw.	F(2;165;0,05)	3.1								<	4.17
		X1≠X2≠X3

## Sheet: Supl, Mat, DBA-BIA, w
	N. Dahlmann, PONE-D-21-28910
			Material: DBA-BIA, women
	Nr.	Sex	Date	Age	Height	Weight	HC	AC	BMI	AC/Ht	DBA	BIA
		w/m	d.m.y	year	cm	kg	cm	cm	kg/m²	cm/cm	Fat%	Fat%
	1	w	2019-11-18	18	165	100	19.3	113	36.7309	0.684848	48.2006	48
	2	w	2019-03-18	33	168	146	19.7	133	51.729	0.791667	57.9236	57.3
	3	w	2019-04-16	37	178	147	20.7	147	46.3957	0.825843	55.3662	56
	4	w	2019-03-11	29	177	133.9	20.5	139	42.74	0.785311	53.1728	53
	5	w	2019-11-26	27	164	103	18.9	126	38.2957	0.768293	50.0161	50
	6	w	2019-11-21	29	169	140	20	131	49.0179	0.775148	56.389	54
	7	w	2019-10-29	55	160	106	20.4	131	41.4062	0.81875	49.7065	51.7
	8	w	2019-10-17	61	172	118	21.4	122	39.8864	0.709302	49.1802	50
	9	w	2019-10-17	48	162	105	19.3	132	40.0091	0.814815	50.5187	47
	10	w	2019-03-07	29	168	134	20.3	138	47.4773	0.821429	55.087	58.8
	11	w	2019-01-21	29	164.3	92.5	20	128	34.2663	0.779063	44.4976	49
	12	w	2020-02-04	57	162	100	19.2	110	38.1039	0.679012	49.0967	50
	13	w	2020-01-22	46	163	113.6	21.4	116	42.7566	0.711656	49.8741	51.2
	14	w	2020-01-29	28	169	117	20	129	40.965	0.763314	51.3543	54.4
	15	w	2020-02-13	47	166	96	20.5	119	34.8381	0.716867	44.6341	45
	16	w	2020-06-29	31	178	128	20.1	124	40.3989	0.696629	52.1252	55.2
	17	w	2020-06-29	48	154	83	19.8	111	34.9975	0.720779	43.6494	46.6
	18	w	2020-06-30	34	173	123	19	113.5	41.0973	0.656069	53.2782	52.1
	19	w	2020-07-09	32	170	108	20.4	112.5	37.3702	0.661765	48.0079	50.8
	20	w	2020-07-09	65	161	124	20.2	133	47.8377	0.826087	54.4394	59.2
	21	w	2020-01-25	25	168	124	20.8	112	43.9342	0.666667	52.3038	54.6
	22	w	2020-07-20	48	165	100	20.7	116	36.7309	0.70303	46.0728	47
	23	w	2020-07-15	35	174	113	21.3	109	37.3233	0.626437	47.4235	47.1
	24	w	2020-07-20	46	168	100	19.7	123.2	35.4308	0.733333	46.8485	47.8
	25	w	2021-02-03	42	173	116.7	20	124.5	38.9923	0.719653	50.4254	48
	26	w	2021-01-29	22	174.9	103.1	17	101	33.7038	0.577473	42.6823	47.4
	27	w	2021-01-29	46	154	80.6	19.4	107	33.9855	0.694805	43.2617	44
	28	w	2021-02-05	25	167	96	18.5	113	34.4222	0.676647	47.5421	51.8
	29	w	2021-02-11	40	174.3	116.2	19.6	121.5	38.2482	0.697074	50.5352	47.1
	30	w	2021-02-10	44	156.5	106.3	19.5	121	43.4015	0.773163	51.9011	50.7
	31	w	2021-02-18	53	165.2	89.3	18.6	110.5	32.7214	0.668886	45.2865	44.1
	32	w	2021-02-23	53	165.8	87.8	19.4	99.5	31.9393	0.600121	40.2695	42.3
	33	w	2021-02-23	48	175.3	95.4	19.6	104.5	31.0445	0.596121	40.0787	43.4
	34	w	2021-03-04	59	153.7	82.9	19.2	101.5	35.0919	0.660377	44.7929	42.7
	35	w	2021-03-01	41	166.1	94.3	18.7	118.7	34.18	0.71463	46.8353	44.4
	36	w	2021-02-26	42	164.3	100.4	17.8	119.9	37.1928	0.729763	50.7789	49.6
	37	w	2021-03-03	47	156.2	119	17.7	138.8	48.7736	0.888604	57.4748	57.9
	38	w	2021-03-12	49	167.7	117.7	19.9	120.7	41.8514	0.719738	51.9396	47.8
	39	w	2021-03-23	29	167.5	83.4	17.5	98.3	29.726	0.586866	39.4768	45.2
	40	w	2021-03-04	55	169	120.9	19.4	125.2	42.3305	0.740828	53.0971	55
	41	w	2021-03-26	22	160.9	93.1	18.7	107.5	35.9615	0.668117	47.7674	52
	42	w	2021-03-26	37	166.3	122.9	18.2	119.3	44.4393	0.717378	55.5964	52.9
	43	w	2021-03-26	64	160.6	107.5	18.9	120.6	41.679	0.750934	52.1394	47.2
	44	w	2021-03-26	38	178.1	142.2	19.3	139.7	44.8303	0.784391	55.9461	55.4
	45	w	2021-03-23	39	168.8	105.4	19.6	109.4	36.991	0.648104	48.6054	44.8
	46	w	2021-03-10	62	162.8	98.1	19.5	115.8	37.0135	0.711302	47.7923	46.4
	47	w	2021-03-11	48	157.1	81.5	18.6	94	33.0221	0.598345	41.0109	44.2
	48	w	2021-04-16	58	179.2	134.5	20.2	121.4	41.8838	0.677455	53.2347	47.3
	49	w	2021-04-08	56	160.2	95.5	18.3	117.3	37.2116	0.73221	49.4461	48.8
	50	w	2021-04-14	56	162	91.3	18.6	108.5	34.7889	0.669753	46.9601	49.5
	51	w	2021-04-21	18	158.5	108.6	16.5	107.7	43.2286	0.679495	56.2803	54.6
	52	w	2021-04-28	45	171.9	98.4	19.3	94.4	33.2999	0.549156	35.8939	36.9
	53	w	2021-04-27	52	171.1	92.6	18.7	101.9	31.6309	0.595558	41.1781	43.6
	54	w	2021-05-04	59	171.8	116.2	17.4	103.3	39.3695	0.601281	49.5717	49.6
	55	w	2021-04-30	51	171.1	99.7	17.9	111.2	34.0561	0.649912	48.7155	46.3
	56	w	2021-05-03	42	163.5	114.3	18.6	123.3	42.7573	0.754128	53.6855	52
	57	w	2021-02-17	33	169.5	121	20.3	121.3	42.1159	0.715634	51.8881	54.3
	58	w	2020-10-27	59	162	99.5	19	125	37.9134	0.771605	49.2368	50.4
	59	w	2020-11-06	30	166.1	114	19.9	112	41.3205	0.674293	51.3121	52.6
	60	w	2020-11-02	32	160.2	98	18.8	116	38.1857	0.724095	49.5011	50.2
	61	w	2020-10-26	31	160.5	93.7	19.1	121	36.3739	0.753894	47.4436	52.1
	62	w	2021-01-29	36	164.4	93.7	19.7	123	34.6686	0.748175	45.438	48.3
	63	w	2021-01-15	37	167	82	19.6	104	29.4023	0.622754	39.3284	42
	64	w	2021-02-05	33	166.6	127.2	20.2	138.5	45.8287	0.831333	54.0408	52.7
	65	w	2021-02-12	19	172.6	108.4	19.7	112.5	36.3871	0.651796	48.5199	52.1
	66	w	2021-05-19	57	164	129	20.4	143	47.9625	0.871951	54.6952	54.6
